# Supplementary material for: IRF4 expression is low in Philadelphia negative myeloproliferative neoplasms and is associated with a worse prognosis
Source: Exp Hematol Oncol. 2021 Dec 24;10:58. doi: 10.1186/s40164-021-00253-y (PMC8705160; doi:10.1186/s40164-021-00253-y)
Supplement: Supplementary file 3 — Additional file 3: Table S2. NGS results. VCF file reporting the annotation of variants identified by NGS analysis. [file 40164_2021_253_MOESM3_ESM.xlsx]

## Sheet: Foglio1
Case#1
# locus	type	ref	length	genotype	allele_frequency_%	maf	gene	location	function	exon	protein	coding	clinvar	cosmic
chr9:5073770	SNV	G	1	G/T	3.55	//	JAK2	JAK2:exonic:NM_004972.4	missense	14	p.Val617Phe	c.1849G>T	Pathogenic	12600
chr17:74732959	SNV	G	1	G/T	44.63	//	SRSF2	SRSF2:exonic:NM_003016.4	missense	1	p.Pro95His	c.284C>A	//	211504
chrX:15809121	SNV	C	1	C/T	71.26	//	ZRSR2	ZRSR2:exonic:NM_005089.4	nonsense	2	p.Arg36Ter	c.106C>T	//	5945465
chrX:15840893	SNV	G	1	G/C	7.96	//	ZRSR2	ZRSR2:exonic:NM_005089.4	missense	11	p.Cys326Ser	c.977G>C	//	//
Case#2
# locus	type	ref	length	genotype	allele_frequency_%	maf	gene	location	function	exon	protein	coding	clinvar	cosmic
chr2:25467032	SNV	G	1	G/A	38.89	//	DNMT3A	DNMT3A:exonic:NM_022552.5	nonsense	15	p.Gln615Ter	c.1843C>T	//	1318929
chr4:106197443	INDEL	C	1	C/CA	3.02	//	TET2	TET2:exonic:NM_001127208.3	frameshiftInsertion	11	p.Arg1926GlnfsTer2	c.5776_5777insA	//	6960056
chr9:5073770	SNV	G	1	G/T	79.79	//	JAK2	JAK2:exonic:NM_004972.4	missense	14	p.Val617Phe	c.1849G>T	Pathogenic	12600
Case#3
# locus	type	ref	length	genotype	allele_frequency_%	maf	gene	location	function	exon	protein	coding	clinvar	cosmic
chr4:106180889	INDEL	CA	1	CA/C	42.51	//	TET2	TET2:exonic:NM_001127208.3	frameshiftDeletion	7	p.Arg1307GlyfsTer56	c.3919delA	//	//
Case#4
# locus	type	ref	length	genotype	allele_frequency_%	maf	gene	location	function	exon	protein	coding	clinvar	cosmic
chr2:198266834	SNV	T	1	T/C	39.50	0.0	SF3B1	SF3B1:exonic:NM_012433.4	missense	15	p.Lys700Glu	c.2098A>G	Likely pathogenic	84677
chr9:5073770	SNV	G	1	G/T	38.39	//	JAK2	JAK2:exonic:NM_004972.4	missense	14	p.Val617Phe	c.1849G>T	Pathogenic	12600
Case#5
# locus	type	ref	length	genotype	allele_frequency_%	maf	gene	location	function	exon	protein	coding	clinvar	cosmic
chr2:25469614	SNV	G	1	G/A	51.18	//	DNMT3A	DNMT3A:exonic:NM_022552.5	missense	10	p.Pro385Leu	c.1154C>T	//	//
chr3:128200134	INDEL	CCTTCTTCATGGT	12	CCTTCTTCATGGT/C	29.20	//	GATA2	GATA2:exonic:NM_032638.5	nonframeshiftDeletion	6	p.Thr387_Lys390del	c.1159_1170delACCATGAAGAAG	//	//
chr17:74732959	SNV	G	1	G/A	30.23	//	SRSF2	SRSF2:exonic:NM_003016.4	missense	1	p.Pro95Leu	c.284C>T	//	146288
chr21:36252865	SNV	C	1	C/T	44.82	//	RUNX1	RUNX1:exonic:NM_001754.5	missense	5	p.Arg166Gln	c.497G>A	Pathogenic	36055
Case#6
# locus	type	ref	length	genotype	allele_frequency_%	maf	gene	location	function	exon	protein	coding	clinvar	cosmic
chr1:115258745	SNV	C	1	C/A	2.35	//	NRAS	NRAS:exonic:NM_002524.5	missense	2	p.Gly13Cys	c.37G>T	Pathogenic	570
chr1:115258747	SNV	C	1	C/A	6.07	//	NRAS	NRAS:exonic:NM_002524.5	missense	2	p.Gly12Val	c.35G>T	Pathogenic	566
chr1:115258748	SNV	C	1	C/T	7.55	//	NRAS	NRAS:exonic:NM_002524.5	missense	2	p.Gly12Ser	c.34G>A	Pathogenic	563
chr7:148526916	SNV	T	1	T/C	94.25	//	EZH2	EZH2:exonic:NM_004456.5	missense	5	p.Asn130Asp	c.388A>G	//	//
chr15:90631934	SNV	C	1	C/T	51.00	//	IDH2	IDH2:exonic:NM_002168.4	missense	4	p.Arg140Gln	c.419G>A	Pathogenic/Likely pathogenic	41590
Case#7
# locus	type	ref	length	genotype	allele_frequency_%	maf	gene	location	function	exon	protein	coding	clinvar	cosmic
chr13:28608276	INDEL	A	54	A/AGTCTAAATTTTCTCTTGGAAACTCCCATTTGAGATCATATTCATATTCTCTGAA	32.28	//	FLT3	FLT3:exonic:NM_004119.3	nonframeshiftInsertion	14	p.Asp593_Leu610dup	c.1779_1780insTTCAGAGAATATGAATATGATCTCAAATGGGAGTTTCCAAGAGAAAATTTAGAC	//	5879545
chr15:90631934	SNV	C	1	C/T	49.85	//	IDH2	IDH2:exonic:NM_002168.4	missense	4	p.Arg140Gln	c.419G>A	Pathogenic/Likely pathogenic	41590
chr17:74732959	SNV	G	1	G/T	52.31	//	SRSF2	SRSF2:exonic:NM_003016.4	missense	1	p.Pro95His	c.284C>A	//	211504
chr20:31022832	SNV	G	1	G/T	49.10	//	ASXL1	ASXL1:exonic:NM_015338.6	nonsense	12	p.Glu773Ter	c.2317G>T	//	5944121
chr20:31022938	SNV	C	1	C/A	44.67	//	ASXL1	ASXL1:exonic:NM_015338.6	missense	12	p.Pro808His	c.2423C>A	//	2889277
chr21:36252865	SNV	C	1	C/T	49.37	//	RUNX1	RUNX1:exonic:NM_001754.5	missense	5	p.Arg166Gln	c.497G>A	Pathogenic	36055
chr21:36252937	INDEL	G	3	G/GCCC	71.36	//	RUNX1	RUNX1:exonic:NM_001754.5	nonframeshiftInsertion	5	p.Ser141_Ala142insGly	c.424_425insGGG	//	//
Case#8
# locus	type	ref	length	genotype	allele_frequency_%	maf	gene	location	function	exon	protein	coding	clinvar	cosmic
chr17:7578290	SNV	C	1	C/T	3.15	//	TP53	TP53:splicesite_3:NM_000546.6	unknown	6	p.?	c.560-1G>A	Pathogenic	43753
Case#9
# locus	type	ref	length	genotype	allele_frequency_%	maf	gene	location	function	exon	protein	coding	clinvar	cosmic
chr17:74732959	SNV	G	1	G/T	46.36	//	SRSF2	SRSF2:exonic:NM_003016.4	missense	1	p.Pro95His	c.284C>A	//	211504
chr20:31022430	INDEL	ACTGCCATCGGAGGGGGGGGTG	14	ACTGCCATCGGAGGGGGGGGTG/AGGGGGTG	89.46	0.0	ASXL1	ASXL1:exonic:NM_015338.6	frameshiftDeletion	12	p.Thr639ArgfsTer14	c.1916_1929delCTGCCATCGGAGGG	//	97030
